# Supplementary material for: SIMPLseq: a high-sensitivity Plasmodium falciparum genotyping and PCR contamination tracking tool
Source: Malar J. 2026 Feb 3;25:131. doi: 10.1186/s12936-026-05796-1 (PMC12958562; doi:10.1186/s12936-026-05796-1)
Supplement: Supplementary file 2 — Supplementary Material 2. [file 12936_2026_5796_MOESM2_ESM.xlsx]

## Sheet: Sheet1
Supplementary Table 1. Inline barcode sequences and well positions used in preliminary performance testing and in L9LS clinical sample analysis.
Barcode pairs in wells A04, D03, E07, F08, F12, G05, and G10 were used in development work described in the manuscript.
These barcode pairs were identified as good representatives of reaction yield variation based on read-depth percentiles in preliminary mock sample and clinical sample testing.
The full set of barcode combinations was used in SIMPLseq application to the L9LS clinical trial.
Well	Barcode 1	Barcode 2	Well percentile for 5-15 p/µl test set (clinical)	Row percentile for 64 p/µl test set (mock)	Column percentile for 64 p/µl test set (mock)
A01	CGACTTGG	TACCGGAC	NA	0.25	0.417
A02	GTGGCTGCT	TACCGGAC	NA	0.25	0.0833
A03	GCAGTTACAG	TACCGGAC	NA	0.25	0.167
A04	CACGATGACTA	TACCGGAC	NA	0.25	0.917
A05	CGTGGTAA	TACCGGAC	NA	0.25	0.667
A06	ATAATTCTG	TACCGGAC	NA	0.25	0.833
A07	CTTGGCAT	TACCGGAC	NA	0.25	0.25
A08	ATGTTGTACAG	TACCGGAC	0.229	0.25	0.75
A09	CTGGTTCA	TACCGGAC	NA	0.25	0.583
A10	GTCCATATG	TACCGGAC	NA	0.25	1
A11	GCGAGTTGAC	TACCGGAC	NA	0.25	0.5
A12	GCCCTCCGTAC	TACCGGAC	0.114	0.25	0.333
B01	CGACTTGG	GTGGCTGCT	0.371	0.125	0.417
B02	GTGGCTGCT	GTGGCTGCT	NA	0.125	0.0833
B03	GCAGTTACAG	GTGGCTGCT	NA	0.125	0.167
B04	CACGATGACTA	GTGGCTGCT	NA	0.125	0.917
B05	CGTGGTAA	GTGGCTGCT	NA	0.125	0.667
B06	ATAATTCTG	GTGGCTGCT	NA	0.125	0.833
B07	CTTGGCAT	GTGGCTGCT	NA	0.125	0.25
B08	ATGTTGTACAG	GTGGCTGCT	0.8	0.125	0.75
B09	CTGGTTCA	GTGGCTGCT	0.0857	0.125	0.583
B10	GTCCATATG	GTGGCTGCT	0.343	0.125	1
B11	GCGAGTTGAC	GTGGCTGCT	NA	0.125	0.5
B12	GCCCTCCGTAC	GTGGCTGCT	NA	0.125	0.333
C01	CGACTTGG	GCAGTTACAG	0.257	0.375	0.417
C02	GTGGCTGCT	GCAGTTACAG	0.286	0.375	0.0833
C03	GCAGTTACAG	GCAGTTACAG	0.657	0.375	0.167
C04	CACGATGACTA	GCAGTTACAG	0.971	0.375	0.917
C05	CGTGGTAA	GCAGTTACAG	0.0286	0.375	0.667
C06	ATAATTCTG	GCAGTTACAG	NA	0.375	0.833
C07	CTTGGCAT	GCAGTTACAG	NA	0.375	0.25
C08	ATGTTGTACAG	GCAGTTACAG	NA	0.375	0.75
C09	CTGGTTCA	GCAGTTACAG	0.0286	0.375	0.583
C10	GTCCATATG	GCAGTTACAG	NA	0.375	1
C11	GCGAGTTGAC	GCAGTTACAG	NA	0.375	0.5
C12	GCCCTCCGTAC	GCAGTTACAG	0.743	0.375	0.333
D01	CGACTTGG	CAGAATCTG	NA	0.5	0.417
D02	GTGGCTGCT	CAGAATCTG	0.429	0.5	0.0833
D03	GCAGTTACAG	CAGAATCTG	NA	0.5	0.167
D04	CACGATGACTA	CAGAATCTG	0.314	0.5	0.917
D05	CGTGGTAA	CAGAATCTG	0.886	0.5	0.667
D06	ATAATTCTG	CAGAATCTG	NA	0.5	0.833
D07	CTTGGCAT	CAGAATCTG	NA	0.5	0.25
D08	ATGTTGTACAG	CAGAATCTG	NA	0.5	0.75
D09	CTGGTTCA	CAGAATCTG	NA	0.5	0.583
D10	GTCCATATG	CAGAATCTG	0.629	0.5	1
D11	GCGAGTTGAC	CAGAATCTG	0.914	0.5	0.5
D12	GCCCTCCGTAC	CAGAATCTG	NA	0.5	0.333
E01	CGACTTGG	CGTGGTAA	NA	0.75	0.417
E02	GTGGCTGCT	CGTGGTAA	NA	0.75	0.0833
E03	GCAGTTACAG	CGTGGTAA	NA	0.75	0.167
E04	CACGATGACTA	CGTGGTAA	0.171	0.75	0.917
E05	CGTGGTAA	CGTGGTAA	0.571	0.75	0.667
E06	ATAATTCTG	CGTGGTAA	0.6	0.75	0.833
E07	CTTGGCAT	CGTGGTAA	0.486	0.75	0.25
E08	ATGTTGTACAG	CGTGGTAA	NA	0.75	0.75
E09	CTGGTTCA	CGTGGTAA	NA	0.75	0.583
E10	GTCCATATG	CGTGGTAA	0.714	0.75	1
E11	GCGAGTTGAC	CGTGGTAA	NA	0.75	0.5
E12	GCCCTCCGTAC	CGTGGTAA	NA	0.75	0.333
F01	CGACTTGG	ATAATTCTG	0.2	1	0.417
F02	GTGGCTGCT	ATAATTCTG	0.543	1	0.0833
F03	GCAGTTACAG	ATAATTCTG	NA	1	0.167
F04	CACGATGACTA	ATAATTCTG	0.143	1	0.917
F05	CGTGGTAA	ATAATTCTG	NA	1	0.667
F06	ATAATTCTG	ATAATTCTG	NA	1	0.833
F07	CTTGGCAT	ATAATTCTG	NA	1	0.25
F08	ATGTTGTACAG	ATAATTCTG	NA	1	0.75
F09	CTGGTTCA	ATAATTCTG	NA	1	0.583
F10	GTCCATATG	ATAATTCTG	NA	1	1
F11	GCGAGTTGAC	ATAATTCTG	0.514	1	0.5
F12	GCCCTCCGTAC	ATAATTCTG	NA	1	0.333
G01	CGACTTGG	CTTGGGCCAT	0.457	0.625	0.417
G02	GTGGCTGCT	CTTGGGCCAT	NA	0.625	0.0833
G03	GCAGTTACAG	CTTGGGCCAT	0.771	0.625	0.167
G04	CACGATGACTA	CTTGGGCCAT	1	0.625	0.917
G05	CGTGGTAA	CTTGGGCCAT	0.4	0.625	0.667
G06	ATAATTCTG	CTTGGGCCAT	NA	0.625	0.833
G07	CTTGGCAT	CTTGGGCCAT	NA	0.625	0.25
G08	ATGTTGTACAG	CTTGGGCCAT	NA	0.625	0.75
G09	CTGGTTCA	CTTGGGCCAT	NA	0.625	0.583
G10	GTCCATATG	CTTGGGCCAT	0.829	0.625	1
G11	GCGAGTTGAC	CTTGGGCCAT	NA	0.625	0.5
G12	GCCCTCCGTAC	CTTGGGCCAT	NA	0.625	0.333
H01	CGACTTGG	ATGTTGTACAG	NA	0.875	0.417
H02	GTGGCTGCT	ATGTTGTACAG	NA	0.875	0.0833
H03	GCAGTTACAG	ATGTTGTACAG	NA	0.875	0.167
H04	CACGATGACTA	ATGTTGTACAG	NA	0.875	0.917
H05	CGTGGTAA	ATGTTGTACAG	0.943	0.875	0.667
H06	ATAATTCTG	ATGTTGTACAG	0.686	0.875	0.833
H07	CTTGGCAT	ATGTTGTACAG	0.857	0.875	0.25
H08	ATGTTGTACAG	ATGTTGTACAG	NA	0.875	0.75
H09	CTGGTTCA	ATGTTGTACAG	NA	0.875	0.583
H10	GTCCATATG	ATGTTGTACAG	NA	0.875	1
H11	GCGAGTTGAC	ATGTTGTACAG	NA	0.875	0.5
H12	GCCCTCCGTAC	ATGTTGTACAG	NA	0.875	0.333
